# Supplementary material for: Temporal Progression of Aortic Valve Pathogenesis in a Mouse Model of Osteogenesis Imperfecta
Source: J Cardiovasc Dev Dis. 2023 Aug 20;10(8):355. doi: 10.3390/jcdd10080355 (PMC10455328; doi:10.3390/jcdd10080355)
Supplement: Supplementary file 1 [file jcdd-10-00355-s001.zip]

Archive with 1 entries (1 files):
- jcdd-2533357-supplementary.pdf
